# Supplementary material for: Modulation of FLT3-ITD Localization and Targeting of Distinct Downstream Signaling Pathways as Potential Strategies to Overcome FLT3-Inhibitor Resistance
Source: Cells. 2021 Nov 3;10(11):2992. doi: 10.3390/cells10112992 (PMC8616352; doi:10.3390/cells10112992)
Supplement: Supplementary file 1 [file cells-10-02992-s001.zip]

Archive with 1 entries (1 files):
- cells-1386475-supplementary.pdf
